# Supplementary material for: Clinicopathological characteristics of duodenal epithelial neoplasms: Focus on tumors with a gastric mucin phenotype (pyloric gland-type tumors)
Source: PLoS One. 2017 Apr 4;12(4):e0174985. doi: 10.1371/journal.pone.0174985 (PMC5380350; doi:10.1371/journal.pone.0174985)
Supplement: S1 Table — (XLSX) [file pone.0174985.s001.xlsx]

## Sheet: Sheet1
No.	sex	age	location	form	size	atypia	type	IHC of fundic glands
								Pepsinogen-1	H,K-ATPase	background
1	M	74	2	2	6	H	T	0	0	0
2	F	67	2	2	10	L	T	0	0	1	※ Form：1: Protruding，2: Flat，3: Depressed
3	M	61	4	2	6	H	T	0	0	0	※ Atypia：L: Low-grade，H: High-grade，IC: Intramucosal carcinoma
4	M	71	2	3	6	L	T	0	0	0	※ type：T: Tubular，Tv: Tubulovillous，F: Foveolar，PG: Pyloric-gland
5	M	46	2	2	6	H	T	0	0	1
6	M	55	3	2	6	L	T	0	0	0	※ Pepsinogen-1，H,K-ATPase positive cells in tumors: Grade 0-3
7	M	64	1	1	9	H	F	0	1	0	※ Fundic glands in the backgroud: Grade 0-1
8	F	67	2	2	35	H	T	0	0	0
9	F	67	2	2	30	H	T	0	0	0
10	F	72	2	2	15	IC	T	0	0	1
11	M	66	2	2	7	L	T	0	0	0
12	M	61	4	2	6	H	T	0	0	0
13	M	51	2	2	4	H	T	0	0	0
14	M	55	2	2	15	L	T	0	0	0
15	F	49	2	1	13	IC	T	0	0	1
16	F	45	1	1	10	H	F	0	0	0
17	M	66	2	2	12	H	T	0	0	0
18	M	60	2	2	19	L	T	0	0	0
19	F	50	2	2	20	H	T	0	0	0
20	M	66	2	2	8	H	T	0	0	0
21	F	69	2	2	4	L	T	0	0	0
22	M	61	4	2	1	L	T	0	0	0
23	M	61	3	2	4	L	T	0	0	0
24	M	80	1	1	12	H	PG	2	1	0
25	M	61	3	2	1	L	T	0	0	0
26	F	79	2	2	10	H	T	0	0	0
27	M	61	2	2	8	L	T	0	0	0
28	M	70	2	1	8	IC	PG	2	0	0
29	M	61	1	1	7	H	T	0	0	0
30	F	79	2	3	6	H	T	0	0	0
31	M	54	3	2	5	L	T	0	0	1
32	M	62	3	2	14	H	T	0	0	0
33	M	67	3	2	10	L	T	0	0	0
34	M	64	2	2	14	H	T	0	0	0
35	M	58	2	3	8	H	T	0	0	1
36	M	65	2	2	4	H	PG	0	0	0
37	M	60	2	1	7	L	T	0	0	0
38	M	69	3	2	3	L	T	0	0	0
39	M	68	2	2	5	H	T	0	0	0
40	M	78	3	1	8	H	Tv	0	0	0
41	F	48	2	2	10	L	T	0	0	0
42	M	48	2	3	4	H	T	0	0	0
43	M	72	2	1	9	L	Tv	0	0	0
44	M	47	2	2	22	H	T	0	0	0
45	F	49	2	2	10	H	T	0	0	0
46	M	77	1	3	7	L	T	0	0	0
47	M	77	1	3	4	H	T	0	0	0
48	M	72	2	2	20	L	T	0	0	0
49	M	84	1	3	4	H	T	0	0	0
50	M	62	2	2	8	L	T	0	0	0
51	M	34	2	2	6	L	T	0	0	0
52	M	43	4	3	8	H	T	0	0	0
53	M	65	1	1	32	H	Tv	0	0	0
54	F	67	1	1	12	H	F	0	0	0
55	M	83	1	2	5	H	T	0	0	1
56	M	69	2	1	15	H	PG	1	1	0
57	M	48	1	2	16	H	T	0	0	0
58	F	81	1	1	9	IC	T	0	0	0
59	M	37	1	2	8	H	T	0	0	0
60	M	72	2	2	5	L	T	0	0	0
61	M	85	1	2	5	IC	T	0	0	1
62	M	58	2	2	4	H	T	0	0	0
63	M	66	2	2	23	L	T	0	0	1
64	M	81	1	1	22	H	PG	2	1	0
65	F	72	1	2	10	H	T	0	0	0
66	F	72	2	2	3	H	T	0	0	1
67	M	77	2	2	10	H	T	0	0	0
68	M	57	1	1	25	H	PG	1	1	0
69	M	61	4	2	3	H	T	0	0	0
70	M	49	3	1	14	H	PG	2	1	0
71	F	68	2	1	9	H	T	0	0	0
72	M	67	2	1	11	H	PG	0	1	0
73	F	44	2	3	10	H	T	0	0	0
74	M	51	2	2	8	H	T	0	0	1
75	M	67	2	2	9	H	T	0	0	1
76	F	65	2	2	18	H	T	0	0	0
77	F	41	1	1	25	H	PG	1	1	1
78	F	75	1	2	7	IC	T	0	0	1
79	M	72	2	2	19	H	T	0	0	0
80	M	62	4	3	15	H	T	0	0	0
81	M	63	3	3	12	H	T	0	0	0
82	M	42	2	1	15	H	Tv	0	0	0
83	M	72	2	1	9	H	T	0	0	0
84	M	68	2	2	35	H	T	0	0	0
85	M	54	2	1	20	L	T	0	0	1
86	F	69	2	3	8	H	T	0	0	0
87	M	60	2	1	12	L	T	0	0	0
88	M	64	2	2	50	IC	T	0	0	0
89	M	77	2	2	6	L	T	0	0	0
90	M	70	2	1	8	L	T	0	0	0
91	M	74	2	2	6	L	T	0	0	0
92	F	61	2	2	7	H	T	0	0	0
93	F	61	2	1	7	L	T	0	0	0
94	M	70	2	1	10	L	Tv	0	0	0
95	F	62	2	2	2	L	T	0	0	0
96	M	55	2	1	6	L	T	0	0	0
97	M	66	2	2	5	L	T	0	0	0
98	F	62	1	1	10	L	Tv	0	0	0
99	M	58	2	2	1	L	T	0	0	0
100	M	58	2	2	1	L	T	0	0	0
101	M	58	2	2	1	L	T	0	0	0
102	M	74	1	1	3	L	T	0	0	0
103	M	73	1	2	10	H	T	0	0	0
104	M	61	3	1	8	L	Tv	0	0	0
105	M	65	2	3	12	L	T	0	0	1
106	M	67	2	3	5	L	T	0	0	0
107	F	70	2	3	5	L	T	0	0	0
108	M	49	2	2	10	H	T	0	0	0
109	M	65	2	2	5	L	T	0	0	0
110	M	50	2	2	5	L	T	0	0	0
